# Supplementary material for: Computational Elucidation of a Monobody Targeting the Phosphatase Domain of SHP2
Source: Biomolecules. 2025 Feb 2;15(2):217. doi: 10.3390/biom15020217 (PMC11853358; doi:10.3390/biom15020217)
Supplement: Supplementary file 1 [file biomolecules-15-00217-s001.zip]

Archive with 1 entries (1 files):
- biomolecules-3399099-supplementary.pdf
